# Supplementary material for: Individual differences in knowledge network navigation
Source: Sci Rep. 2024 Apr 9;14:8331. doi: 10.1038/s41598-024-58305-2 (PMC11379931; doi:10.1038/s41598-024-58305-2)
Supplement: Supplementary file 1 — Supplementary Information 1. [file 41598_2024_58305_MOESM1_ESM.txt]

Agreeableness:

    0-40 calculated from the 50 question Big Five personality test

Conscientiousness: 

    0-40 calculated from the 50 question Big Five personality test
    
Extroversion: 

    0-40 calculated from the 50 question Big Five personality test

Neuroticism: 

    0-40 calculated from the 50 question Big Five personality test

Openness: 
    
    0-40 calculated from the 50 question Big Five personality test

Prior_Wikigame: Which statement best describes your previous experience with the game we asked you to play?

    0    I have never heard of the game and never played it before
    1    I have heard of the game but never played it before
    2    I have played the game (or similar game) several times before
    2    I have played the game (or similar game) many times before
    nan  Other. Please specify:
    
Discarded[note1]: Are you a Wikipedia editor?

         No
         Yes. Please specify in what language do you edit and approximately how many edits have you made:
         
W_purpose: Choose the statement/s that describes how you use Wikipedia. You can choose more than one answer.

    3    I am a fan of the idea of open knowledge and uses Wikipedia a lot to explore interesting topics
    2    I use wikipedia a lot for my school work or job to learn new knowledge
    1    I use wikipedia only for looking up information
    nan  Other. Please specify:
    
W_frequency: How often do you use Wikipedia?

    0-4  Slide bar marked evenly by Never, Occasionally, Often, Everyday, Several Times Everyday

Discarded[note2]: What topics are you most familiar with on Wikipedia? Drag and drop the topics on the left to the corresponding groups on the right

         Animals & Agriculture      Not Familiar
         Arts & Design              Neutral
         Food, Health & Medicine    Familiar
         History & Geography
         Literature & Language
         Music & Films
         Philosophy & Religion
         Cultures & Traditions
         Math & Sciences
         Society & Events
         Sports & Games
         Technology
         Politics & Economy

C_frequency: How often do you play computer games?

    0-4  Slide bar marked evenly by Never, Occasionally, Often, Everyday, Several Hours Everyday
    
Discarded[note2]: What computer games do you play? Drag and drop the games on the left to the corresponding groups on the right

         Strategy games                   Never or Almost Never
         Action games                     Occasionally
         Simulation and sports games      Very Often
         Adventure and role play games
         Puzzle and educational games
         Other (Please specify)

C_good: How good are you at playing computer games?
    5    Excellent
    4    Good
    3    Average
    2    Poor
    1    Terrible
    nan  Can't say. I don't play computer games very often
    
C_like: How much do you like playing computer games?
    4    A lot
    3    A moderate amount
    2    A little
    1    None at all
    nan  Can't say. I don't play computer games very often
    
S_good: Compared to your family and friends, how well can you navigate to places in a new environment (e.g. a city where you have never been to before)?

    5    Much better
    4    Slightly better
    3    About the same
    2    Slightly worse
    1    Much worse
    
S_learn: Do you agree that being able to navigate well in unknown environments is a skill that can be learned by practice?

    5    Strongly agree
    4    Slightly agree
    3    Neither agree nor disagree
    2    Slightly disagree
    1    Strongly disagree
    
S_unknown: When you try to navigate to a place in an unknown environment by foot, which statement best describes your behavior?

    0    I would get a paper map. I will look at the map constantly on my way to the place
    1    I would get a paper map. I don't look at the map constantly. I will plan the route, memorise it and not look at the map again except when I am very uncertain at some point
    0    I would take the route planned for me on a map app. I would constantly look at the phone for the route or turn by turn instructions
    1    I would take the route planned for me on a map app.  I don't look at the phone constantly. I will memorise the route and not look at the phone again except when I am very uncertain at some point
    1    I would use a map app on my smart phone. Once I know where I am and where I am heading to, I plan the route myself instead of taking the route planned for me on the app
    nan  Other, please specify:
    
S_known: When you try to navigate to a place in an familiar environment by foot, which statement best describes your behavior?

    1    I would rather explore than using a map
    0    I would use a map app on my smart phone. Once I know where I am and where I am heading to, I plan the route myself instead of taking the route planned for me on the app
    0    I would take the route planned for me on a map app. I would constantly look at the phone for the route or turn by turn instructions
    0    I would take the route planned for me on a map app.  I don't look at the phone constantly. I will memorise the route and not look at the phone again except when I am very uncertain at some point
    nan  Other, please specify
    
S_left: Are you left-handed or right handed?

    0    Right-handed
    1    Left-handed
    nan  Other, please specify:
    
Gender: What is your gender?
    Female    Female
    Male      Male
    Other     Other, please specify:
    
Age: In which year were you born?(Please enter the year number, e.g. 1990) Encoded as age of the participant

Discarded[note1]: What is your country of birth?

Discarded[note3]: What is your nationality?

Discarded[note1]: In which country do you live now?

Discarded[note4]: For how many years have you lived in the current country?

Ethnicity: What is your ethnicity?
    
    White       White
    Hispanic    Hispanic or Latino
    African     Black or African American
    Other       Native American or American Indian
    Asian       Asian
    Other       Pacific Islander
    nan         Other, please specify:
    
Native: Is English your first/native language?
    
    0    Yes, and it's my only native language
    1    Yes, and I have other native language(s). Please specify:
    1    No. Please specify your native language(s):
    
Foreign: Do you speak foreign language(s)? You can choose more than one answer.
    
    1    I speak some foreign language(s) at advanced/working level. Please specify:
    1    I speak some foreign language(s) at intermediate level. Please specify: 
    1    I speak some foreign language(s) at beginner level. Please specify:
    0    I don't speak any foreign languages
    
Political: Where would you place yourself along the political spectrum?
    
    Conservative    Conservative
    Moderate        Liberal
    Other           Other
    Other           I would rather not answer
    
ED_years: How many years of schooling did you get (starting from primary school)? 
    
    0-25 Entered by the participants. If more than 25 years, enocded as 25 years.
    
Discarded[note4]: When was the last time you were enrolled in a school?

         I am still a student
         1-3 years ago 
         4-10 years ago
         More than 10 years ago
         
ED_highest: What is the highest level of education you have completed?
    
    0    Less than High School
    0    High School / GED
    1    Some College
    1    2-year College Degree
    1    4-year College Degree
    2    Master's Degree 
    2    Professional Degree (JD, MD)
    2    Doctoral Degree
    nan  Other, please specify:
    
Discarded[note2]: If you attended or are attending college, what is your major? You can choose more than one answer.
         
         Arts and Humanities
         Business and Economics
         Engineering and Computer
         Math and Sciences
         Social and Behavioral Sciences
         Health and Medicine
         Other major, please specify:
         Can't say. I didn't attend college
         
EM_status: What is your employment status?
    
    1    Employed for wages
    1    Self-employed
    0    A student
    0    Out of work and looking for work
    0    A homemaker
    0    Unable to work
    0    Out of work but not currently looking for work
    0    Retired
    0    Other
    
EM_mental: Is your current job mentally challenging? (If you don't have a job now, answer for your previous job)

    0-4  Slide bar marked evenly by Not at all, A bit, Neutral, A moderate amount, Very much
    
EM_physical: Is your current job physically challenging? (If you don't have a job now, answer for your previous job)

    0-4  Slide bar marked evenly by Not at all, A bit, Neutral, A moderate amount, Very much
    
EM_intensive: Is your current job intensive? (If you don't have a job now, answer for your previous job)

    0-4  Slide bar marked evenly by Not at all, A bit, Neutral, A moderate amount, Very much
    
EM_creative: Is your current job creative? (If you don't have a job now, answer for your previous job)

    0-4  Slide bar marked evenly by Not at all, A bit, Neutral, A moderate amount, Very much

Prior_Source: How much did you know about the source Wikipedia page before the game?

    4    A great deal
    3    A lot
    2    A moderate amount
    1    A little
    0    None at all

Prior_Target: How much did you know about the target Wikipedia page before the game?

    4    A great deal
    3    A lot
    2    A moderate amount
    1    A little
    0    None at all
    

note1: This question is discarded in our analysis because more than 90% of the participants gave the same answer.

note2: This question is discarded in our analysis because answers to this question disperse greatly.

note3: This question is discarded in our analysis because its answers overlap greatly with the question about ethnicity.

note4: This question is discarded in our analysis because its answers has a Pearson correlation coefficient greater than 0.5 with the age of the participants.
